# Supplementary material for: Mortality Risk Prediction in Patients With Antimelanoma Differentiation–Associated, Gene 5 Antibody–Positive, Dermatomyositis–Associated Interstitial Lung Disease: Algorithm Development and Validation
Source: J Med Internet Res. 2025 Feb 5;27:e62836. doi: 10.2196/62836 (PMC11840371; doi:10.2196/62836)
Supplement: Multimedia Appendix 1 [file jmir_v27i1e62836_app1.xlsx]

## Sheet: Sheet1
TABLE 1
Performance metrics for six models in the training dataset
Model	AUC (95%CI)	Accuracy(95%CI)	Sensitivity(95%CI)	Specificity(95%CI)	positive predictive value(95%CI)	negative predictive value(95%CI)	F1 score(95%CI)
XGBoost	1.000 (NaN-NaN)	0.996(0.996-0.996)	1.0(1.000-1.000)	1.0(1.000-1.000)	1.0(1.000-1.000)	0.993(0.993-0.993)	1.0(1.000-1.000)
logistic	0.884 (0.841-0.927)	0.816(0.807-0.825)	0.864(0.848-0.881)	0.794(0.777-0.811)	0.713(0.697-0.728)	0.901(0.892-0.910)	0.781(0.771-0.790)
LightGBM	1.000 (NaN-NaN)	0.996(0.996-0.996)	1.0(1.000-1.000)	1.0(1.000-1.000)	1.0(1.000-1.000)	0.993(0.993-0.993)	1.0(1.000-1.000)
RandomForest	1.000 (NaN-NaN)	0.992(0.990-0.995)	0.998(0.995-1.001)	0.997(0.994-1.000)	0.999(0.997-1.001)	0.988(0.984-0.992)	0.998(0.996-1.000)
SVM	0.816 (0.761-0.872)	0.746(0.733-0.760)	0.787(0.758-0.817)	0.729(0.692-0.766)	0.635(0.611-0.658)	0.846(0.834-0.858)	0.701(0.693-0.708)
KNN	0.865 (0.821-0.909)	0.786(0.775-0.797)	0.888(0.881-0.894)	0.686(0.673-0.698)	0.72(0.702-0.737)	0.825(0.817-0.832)	0.795(0.783-0.806)
Abbreviations: KNN, K‐nearest neighbor; SVM, support vector machine; XGBOOST, eXtreme Gradient Boosting.LightGBM，Light Gradient Boosting Machine.
TABLE 2
Performance metrics for six models in the validation dataset
Model	AUC (95%CI)	Accuracy(95%CI)	Sensitivity(95%CI)	Specificity(95%CI)	positive predictive value(95%CI)	negative predictive value(95%CI)	F1 score(95%CI)
XGBoost	0.852 (0.698-0.981)	0.757(0.692-0.821)	0.907(0.852-0.961)	0.793(0.710-0.877)	0.748(0.659-0.837)	0.766(0.708-0.824)	0.814(0.745-0.884)
logistic	0.877 (0.744-0.985)	0.799(0.745-0.854)	0.886(0.851-0.920)	0.831(0.742-0.921)	0.705(0.632-0.778)	0.887(0.844-0.929)	0.779(0.732-0.827)
LightGBM	0.843 (0.690-0.978)	0.761(0.691-0.830)	0.893(0.837-0.950)	0.768(0.646-0.890)	0.77(0.654-0.885)	0.767(0.707-0.827)	0.811(0.741-0.880)
RandomForest	0.857 (0.708-0.982)	0.749(0.670-0.829)	0.914(0.886-0.943)	0.792(0.677-0.908)	0.707(0.580-0.833)	0.777(0.709-0.844)	0.781(0.703-0.858)
SVM	0.797 (0.624-0.962)	0.705(0.659-0.751)	0.84(0.755-0.925)	0.741(0.618-0.864)	0.589(0.543-0.636)	0.819(0.763-0.876)	0.686(0.638-0.735)
KNN	0.746 (0.550-0.940)	0.702(0.635-0.768)	0.77(0.694-0.846)	0.698(0.581-0.814)	0.622(0.530-0.714)	0.754(0.695-0.813)	0.665(0.607-0.724)
TABLE 3
Performance metrics for Logistic regression model
Model	AUC (95%CI)	Accuracy(95%CI)	Sensitivity(95%CI)	Specificity(95%CI)	positive predictive value(95%CI)	negative predictive value(95%CI)	F1 score(95%CI)
training dataset	0.878(0.829-0.928)	0.808(0.801-0.815)	0.878(0.865-0.892)	0.775(0.762-0.789)	0.693(0.681-0.705)	0.907(0.899-0.915)	0.774(0.767-0.782)
validation dataset	0.865(0.708-0.995)	0.793(0.743-0.843)	0.848(0.736-0.961)	0.844(0.794-0.894)	0.690(0.615-0.764)	0.890(0.845-0.936)	0.755(0.672-0.839)
Test set	0.900 (0.817-0.983)	0.843	0.85	0.839	0.773	0.897	0.81
TABLE 4
Discrimination performance of death at differnt times on external validation cohort 1.
	AUC (95%CI)	Accuracy	Sensitivity	Specificity	Positive predictive value	Negative predictive value	F1 score
Primary outcome
3-month mortality	0.836(0.754-0.919)	0.783	0.87	0.739	0.76	0.81	0.811
Secondary outcomes
1-month mortality	0.785(0.689-0.881)	0.685	0.88	0.672	0.46	0.952	0.604
6-month mortality	0.859(0.782-0.953)	0.804	0.86	0.786	0.82	0.786	0.84
Outcome.	0.819(0.733-0.905)	0.761	0.808	0.75	0.8	0.714	0.804
TABLE 5
Discrimination performance of death at differnt times on external validation cohort2
	AUC (95%CI)	Accuracy	Sensitivity	Specificity	Positive predictive value	Negative predictive value	F1 score
Primary outcome
3-month mortality	0.915(0.871-0.959)	0.847	0.892	0.865	0.636	0.924	0.743
Secondary outcomes
1-month mortality	0.917(0.873-0.961)	0.84	0.906	0.84	0.568	0.941	0.698
6-month mortality	0.905(0.859-0.951)	0.84	0.85	0.87	0.659	0.908	0.742
Outcome.	0.893(0.836-0.951)	0.84	0.833	0.876	0.682	0.899	0.75
